# Supplementary material for: WD40 repeat 43 mediates cell survival, proliferation, migration and invasion via vimentin in colorectal cancer
Source: Cancer Cell Int. 2021 Aug 9;21:418. doi: 10.1186/s12935-021-02109-1 (PMC8351096; doi:10.1186/s12935-021-02109-1)
Supplement: Supplementary file 3 — Additional file 3: Table S1. Using MTT assays to detect OD490 and OD490/fold of DLD-1 and HCT116 cells and corresponding shWDR43 cell lines. [file 12935_2021_2109_MOESM3_ESM.xlsx]

## Sheet: Sheet1
Table S1.Using MTT assays to detect OD490 and OD490/fold of DLD-1 and HCT116 cells and corresponding shWDR43 cell lines.
OD490 value of MTT and OD490/fold
DLD-1	Time(day)	shCtrl			shWDR43
OD490	1	0.215	0.221	0.228	0.191	0.2	0.195
	2	0.313	0.31	0.328	0.202	0.215	0.21
	3	0.44	0.431	0.44	0.278	0.28	0.261
	4	0.72	0.74	0.711	0.361	0.367	0.359
	5	0.969	0.973	0.983	0.408	0.401	0.38
DLD-1	Time(day)	shCtrl			shWDR43
OD490/fold	1	0.971	0.998	1.031	0.98	1.023	0.996
	2	1.414	1.4	1.48	1.032	1.102	1.076
	3	1.985	1.946	1.988	1.422	1.433	1.337
	4	3.251	3.339	3.211	1.85	1.881	1.836
	5	4.375	4.391	4.436	2.088	2.052	1.945
HCT116	Time(day)	shCtrl			shWDR43
OD490	1	0.169	0.169	0.174	0.127	0.128	0.129
	2	0.247	0.239	0.245	0.146	0.152	0.14
	3	0.41	0.414	0.403	0.174	0.172	0.178
	4	0.72	0.721	0.753	0.257	0.257	0.249
	5	1.025	1.05	1.002	0.311	0.31	0.317
HCT116	Time(day)	shCtrl			shWDR43
OD490/fold	1	0.989	0.992	1.019	0.993	1.001	1.006
	2	1.445	1.399	1.435	1.141	1.189	1.093
	3	2.399	2.421	2.358	1.356	1.341	1.389
	4	4.214	4.221	4.406	2.001	2.001	1.94
	5	5.997	6.143	5.864	2.424	2.421	2.475
OD490/fold is the multiple of OD490 of day1-day5 relative to day1 in each experimental group
