# Supplementary material for: WD40 repeat 43 mediates cell survival, proliferation, migration and invasion via vimentin in colorectal cancer
Source: Cancer Cell Int. 2021 Aug 9;21:418. doi: 10.1186/s12935-021-02109-1 (PMC8351096; doi:10.1186/s12935-021-02109-1)
Supplement: Supplementary file 4 — Additional file 4: Table S2. Using Celigo assays to detect cell count and cell count/fold of DLD-1 and HCT116 cells and corresponding shWDR43 cell lines. [file 12935_2021_2109_MOESM4_ESM.xlsx]

## Sheet: Sheet1
Table S2.Using Celigo assays to detect cell count and cell count/fold of DLD-1 and HCT116 cells and corresponding shWDR43 cell lines.
Cell Count
DLD-1	shCtrl			AVERAGE	STDEV		DLD-1	shWDR43			AVERAGE	STDEV
day1	981	1021	1080	1027	49		day1	989	1067	1053	1036	41
day2	1656	1767	1787	1736	70		day2	1048	1144	1140	1110	54
day3	3162	3260	3225	3215	49		day3	1200	1241	1270	1237	35
day4	3962	4226	4312	4166	182		day4	1317	1402	1466	1395	74
day5	4499	4592	4441	4510	76		day5	1314	1398	1440	1384	64
Cell Count/Fold
DLD-1	shCtrl			AVERAGE	STDEV		DLD-1	shWDR43			AVERAGE	STDEV
day1	1	1	1	1	0		day1	1	1	1	1	0
day2	1.69	1.73	1.65	1.69	0.04		day2	1.06	1.07	1.08	1.07	0.01
day3	3.22	3.19	2.99	3.13	0.13		day3	1.21	1.16	1.21	1.19	0.03
day4	4.04	4.14	3.99	4.06	0.07		day4	1.33	1.31	1.39	1.35	0.04
day5	4.59	4.5	4.11	4.4	0.25		day5	1.33	1.31	1.37	1.34	0.03
Cell Count
HCT116	shCtrl			AVERAGE	STDEV		HCT116	shWDR43			AVERAGE	STDEV
day1	1473	1451	1439	1454	17		day1	1142	1157	1116	1138	20
day2	2116	2150	2062	2109	44		day2	1269	1292	1229	1263	31
day3	2793	2800	2666	2753	75		day3	1359	1340	1308	1335	25
day4	4052	4108	3976	4045	66		day4	1368	1379	1312	1353	35
day5	5320	5448	5210	5326	119		day5	1317	1340	1268	1308	36
Cell Count/Fold
HCT116	shCtrl			AVERAGE	STDEV		HCT116	shWDR43			AVERAGE	STDEV
day1	1	1	1	1	0		day1	1	1	1	1	0
day2	1.44	1.48	1.43	1.45	0.03		day2	1.11	1.12	1.1	1.11	0.01
day3	1.9	1.93	1.85	1.89	0.04		day3	1.19	1.16	1.17	1.17	0.02
day4	2.75	2.83	2.76	2.78	0.04		day4	1.2	1.19	1.18	1.19	0.01
day5	3.61	3.75	3.62	3.66	0.08		day5	1.15	1.16	1.14	1.15	0.01
Cell Count/fold is the multiple of cell count of day1-day5 relative to day1 in each experimental group
