# Supplementary material for: WD40 repeat 43 mediates cell survival, proliferation, migration and invasion via vimentin in colorectal cancer
Source: Cancer Cell Int. 2021 Aug 9;21:418. doi: 10.1186/s12935-021-02109-1 (PMC8351096; doi:10.1186/s12935-021-02109-1)
Supplement: Supplementary file 6 — Additional file 6: Table S3. Apoptosis of DLD-1 cells detected by flow cytometry. [file 12935_2021_2109_MOESM6_ESM.xlsx]

## Sheet: Batch Analysis Statistics
Table S3. Apoptosis of DLD-1 cells detected by flow cytometry.
DLD-1
Plot 2: A01: Gated on P1 and P3	Count	Events / μL	% of This Plot	% of All	Mean APC-A	Mean FITC-A	CV APC-A	CV FITC-A	Median APC-A	Median FITC-A
This Plot	9735	1623	1	0.6625	3798.2	441967	2.3485	1.0833
Q4-UL	9188	1531	0.9438	0.6253	2876.37	454939	0.8897	1.0545
Q4-UR	292	49	0.03	0.0199	31839.7	416427	1.1994	1.1447
Q4-LL	238	40	0.0244	0.0162	2430.62	3569.23	0.7898	1.1344
Q4-LR	17	3	0.0017	0.0012	39511.3	7765.35	1.03	0.6199
Plot 3: A01: Gated on R1	Count	Events / μL	% of This Plot	% of All	Mean APC-A	CV APC-A	Median APC-A
This Plot	10125	1688	1	0.6891	4139.47	2.9207
M1 (12,173.0 / 13,762,953.0)	354	59	0.035	0.0241	39683.3	1.3067
Plot 2: A02: Gated on P1 and P3	Count	Events / μL	% of This Plot	% of All	Mean APC-A	Mean FITC-A	CV APC-A	CV FITC-A	Median APC-A	Median FITC-A
This Plot	9609	1602	1	0.6581	3827.56	434481	2.7322	1.0882
Q4-UL	9114	1519	0.9485	0.6242	2839.54	445024	0.8936	1.0615
Q4-UR	266	44	0.0277	0.0182	32356.3	444351	1.0677	1.157
Q4-LL	213	36	0.0222	0.0146	2440.15	3141.85	0.8316	1.1851
Q4-LR	16	3	0.0017	0.0011	110808	7117.44	1.1613	0.5262
Plot 3: A02: Gated on R1	Count	Events / μL	% of This Plot	% of All	Mean APC-A	CV APC-A	Median APC-A
This Plot	10143	1691	1	0.6947	4105.94	3.0393
M1 (12,173.0 / 13,762,953.0)	325	54	0.032	0.0223	43945.6	1.2519
Plot 2: A05: Gated on P1 and P3	Count	Events / μL	% of This Plot	% of All	Mean APC-A	Mean FITC-A	CV APC-A	CV FITC-A	Median APC-A	Median FITC-A
This Plot	9617	1374	1	0.6307	3932.92	432693	2.8884	1.0965
Q4-UL	9074	1296	0.9435	0.5951	2850.19	445005	0.8894	1.0673
Q4-UR	298	43	0.031	0.0195	32782.6	410569	1.2759	1.1925
Q4-LL	226	32	0.0235	0.0148	2672.56	3450.16	0.8374	1.203
Q4-LR	19	3	0.002	0.0012	83533.4	5327.79	1.4553	0.8265
Plot 3: A05: Gated on R1	Count	Events / μL	% of This Plot	% of All	Mean APC-A	CV APC-A	Median APC-A
This Plot	10122	1446	1	0.6639	4190.53	3.0041
M1 (12,173.0 / 13,762,953.0)	357	51	0.0353	0.0234	41796.1	1.2776
Plot 2: B02: Gated on P1 and P3	Count	Events / μL	% of This Plot	% of All	Mean APC-A	Mean FITC-A	CV APC-A	CV FITC-A	Median APC-A	Median FITC-A
This Plot	6255	179	1	0.4261	9598.03	353529	4.5597	1.3032
Q4-UL	5014	143	0.8016	0.3416	3844.31	398796	0.7619	1.1653
Q4-UR	529	15	0.0846	0.036	53855.1	397262	2.1289	1.3218
Q4-LL	569	16	0.091	0.0388	4519.1	2150.22	0.6187	1.5475
Q4-LR	143	4	0.0229	0.0097	67829.4	2720.91	2.2319	1.324
Plot 3: B02: Gated on R1	Count	Events / μL	% of This Plot	% of All	Mean APC-A	CV APC-A	Median APC-A
This Plot	10185	291	1	0.6938	11864.9	4.2379
M1 (12,173.0 / 13,762,953.0)	1310	37	0.1286	0.0892	64557.2	1.9846
Plot 2: B03: Gated on P1 and P3	Count	Events / μL	% of This Plot	% of All	Mean APC-A	Mean FITC-A	CV APC-A	CV FITC-A	Median APC-A	Median FITC-A
This Plot	6690	176	1	0.4279	12111.5	350832	9.6799	1.3159
Q4-UL	5395	142	0.8064	0.3451	3817.17	396393	0.7569	1.1979
Q4-UR	572	15	0.0855	0.0366	63305.5	362053	2.3744	1.2126
Q4-LL	588	15	0.0879	0.0376	4625.83	1869.54	0.6042	1.6119
Q4-LR	135	4	0.0202	0.0086	159272	2419.27	4.6533	1.4793
Plot 3: B03: Gated on R1	Count	Events / μL	% of This Plot	% of All	Mean APC-A	CV APC-A	Median APC-A
This Plot	10653	280	1	0.6814	11528.5	4.1262
M1 (12,173.0 / 13,762,953.0)	1328	35	0.1247	0.0849	63953.1	1.9121
Plot 2: B04: Gated on P1 and P3	Count	Events / μL	% of This Plot	% of All	Mean APC-A	Mean FITC-A	CV APC-A	CV FITC-A	Median APC-A	Median FITC-A
This Plot	6673	163	1	0.4221	10804.4	338883	5.0682	1.3266
Q4-UL	5335	130	0.7995	0.3375	3836.58	383360	0.758	1.187
Q4-UR	567	14	0.085	0.0359	64859.6	378199	2.2432	1.3379
Q4-LL	626	15	0.0938	0.0396	4498.92	2204.73	0.6124	1.534
Q4-LR	145	4	0.0217	0.0092	83019.9	2190.02	2.2941	1.3731
Plot 3: B04: Gated on R1	Count	Events / μL	% of This Plot	% of All	Mean APC-A	CV APC-A	Median APC-A
This Plot	10600	259	1	0.6705	11548.3	4.2127
M1 (12,173.0 / 13,762,953.0)	1331	32	0.1256	0.0842	63836.4	1.9606
