# Supplementary material for: WD40 repeat 43 mediates cell survival, proliferation, migration and invasion via vimentin in colorectal cancer
Source: Cancer Cell Int. 2021 Aug 9;21:418. doi: 10.1186/s12935-021-02109-1 (PMC8351096; doi:10.1186/s12935-021-02109-1)
Supplement: Supplementary file 7 — Additional file 7: Table S4. Apoptosis of HCT116 cells detected by flow cytometry. [file 12935_2021_2109_MOESM7_ESM.xlsx]

## Sheet: Batch Analysis Statistics
Table S4. Apoptosis of HCT116 cells detected by flow cytometry.
HCT116
Plot 3: A02: Gated on R1	Count	Events / μL	% of This Plot	% of All	Mean APC-A	CV APC-A	Median APC-A
This Plot	10000	3333	1	0.800769	4419.09	1.1645
M1 (15,086.0 / 413,200.0)	289	96	0.0289	0.0231422	26397.9	0.425702
Plot 2: A02: Gated on P1	Count	Events / μL	% of This Plot	% of All	Mean APC-A	Mean PE-A	CV APC-A	CV PE-A	Median APC-A	Median PE-A
This Plot	7484	2495	1	0.599295	4012.31	407370	1.24879	1.49354
Q1-UL	7011	2337	0.936799	0.561419	3520.69	403075	0.764229	1.36419
Q1-UR	146	49	0.0195083	0.0116912	28247.7	1.49376e+06	0.511245	1.14576
Q1-LL	317	106	0.042357	0.0253844	2603.32	14540.8	0.723318	0.313203
Q1-LR	10	3	0.00133618	0.000800769	39513.2	10331.3	0.559038	0.465192
Plot 3: A04: Gated on R1	Count	Events / μL	% of This Plot	% of All	Mean APC-A	CV APC-A	Median APC-A
This Plot	10000	3333	1	0.80032	4477.33	1.23874
M1 (15,086.0 / 413,200.0)	325	108	0.0325	0.0260104	26949	0.484973
Plot 2: A04: Gated on P1	Count	Events / μL	% of This Plot	% of All	Mean APC-A	Mean PE-A	CV APC-A	CV PE-A	Median APC-A	Median PE-A
This Plot	7477	2492	1	0.598399	4031.58	414769	1.18598	1.49682
Q1-UL	6939	2313	0.928046	0.555342	3518.18	409347	0.771902	1.35205
Q1-UR	176	59	0.0235389	0.0140856	25416	1.4522e+06	0.432791	1.17069
Q1-LL	353	118	0.0472114	0.0282513	2615.06	14355.5	0.762126	0.323204
Q1-LR	9	3	0.00120369	0.000720288	37239.8	13343.2	0.574394	0.374139
Plot 3: A05: Gated on R1	Count	Events / μL	% of This Plot	% of All	Mean APC-A	CV APC-A	Median APC-A
This Plot	10000	3333	1	0.792267	4299.11	1.17754
M1 (15,086.0 / 413,200.0)	274	91	0.0274	0.0217081	26578.1	0.42795
Plot 2: A05: Gated on P1	Count	Events / μL	% of This Plot	% of All	Mean APC-A	Mean PE-A	CV APC-A	CV PE-A	Median APC-A	Median PE-A
This Plot	7555	2518	1	0.598558	3944.41	413472	1.11973	1.5137
Q1-UL	7058	2353	0.934216	0.559182	3515.2	413554	0.756497	1.39674
Q1-UR	152	51	0.0201191	0.0120425	25305.8	1.31655e+06	0.424569	1.27074
Q1-LL	335	112	0.0443415	0.026541	2614.98	13984.5	0.741178	0.310153
Q1-LR	10	3	0.00132363	0.000792267	26729.6	11826.6	0.557136	0.420981
Plot 3: B01: Gated on R1	Count	Events / μL	% of This Plot	% of All	Mean APC-A	CV APC-A	Median APC-A
This Plot	10000	2500	1	0.750019	7226.36	1.63809
M1 (15,086.0 / 413,200.0)	763	191	0.0763	0.0572264	34546.6	0.857075
Plot 2: B01: Gated on P1	Count	Events / μL	% of This Plot	% of All	Mean APC-A	Mean PE-A	CV APC-A	CV PE-A	Median APC-A	Median PE-A
This Plot	5906	1477	1	0.442961	7538.71	1.14977e+06	1.87387	1.25586
Q1-UL	5109	1277	0.865052	0.383185	5303.09	1.11602e+06	0.656528	1.22245
Q1-UR	503	126	0.0851676	0.0377259	29656.9	2.1565e+06	1.28131	0.90353
Q1-LL	269	67	0.0455469	0.0201755	3511.77	13846.5	0.757535	0.321822
Q1-LR	25	6	0.00423298	0.00187505	62721.5	12756.1	0.607896	0.382188
Plot 3: B03: Gated on R1	Count	Events / μL	% of This Plot	% of All	Mean APC-A	CV APC-A	Median APC-A
This Plot	10000	2500	1	0.760341	7320.36	1.70114
M1 (15,086.0 / 413,200.0)	794	199	0.0794	0.060371	35105.4	0.886676
Plot 2: B03: Gated on P1	Count	Events / μL	% of This Plot	% of All	Mean APC-A	Mean PE-A	CV APC-A	CV PE-A	Median APC-A	Median PE-A
This Plot	5939	1485	1	0.451566	7552.19	1.16305e+06	1.61045	1.28334
Q1-UL	5120	1280	0.862098	0.389294	5206.01	1.13356e+06	0.671575	1.24681
Q1-UR	494	124	0.083179	0.0375608	29905.2	2.22522e+06	0.897097	0.906999
Q1-LL	290	73	0.0488298	0.0220499	3794.06	13173.9	0.697913	0.34121
Q1-LR	35	9	0.00589325	0.00266119	66407.9	13029.2	0.613066	0.365859
Plot 3: B04: Gated on R1	Count	Events / μL	% of This Plot	% of All	Mean APC-A	CV APC-A	Median APC-A
This Plot	10000	2500	1	0.758725	7343.23	1.67246
M1 (15,086.0 / 413,200.0)	800	200	0.08	0.060698	35027.3	0.860939
Plot 2: B04: Gated on P1	Count	Events / μL	% of This Plot	% of All	Mean APC-A	Mean PE-A	CV APC-A	CV PE-A	Median APC-A	Median PE-A
This Plot	5883	1471	1	0.446358	7510.77	1.14364e+06	1.66656	1.27251
Q1-UL	5076	1269	0.862825	0.385129	5211.68	1.11785e+06	0.670709	1.24205
Q1-UR	487	122	0.0827809	0.0369499	29456	2.15498e+06	0.943043	0.883234
Q1-LL	286	72	0.0486147	0.0216995	3892.88	13756	0.743924	0.324772
Q1-LR	34	9	0.00577936	0.00257967	66850.1	12151.7	0.797799	0.410515
