# Supplementary material for: WD40 repeat 43 mediates cell survival, proliferation, migration and invasion via vimentin in colorectal cancer
Source: Cancer Cell Int. 2021 Aug 9;21:418. doi: 10.1186/s12935-021-02109-1 (PMC8351096; doi:10.1186/s12935-021-02109-1)
Supplement: Supplementary file 9 — Additional file 9: Table S5. Using MTT assays to detect OD490 and OD490/fold of DLD-1 cell line and corresponding shWDR43 and VIM-overexpression cell line. [file 12935_2021_2109_MOESM9_ESM.xlsx]

## Sheet: Sheet1
Table S5. Using MTT assays to detect OD490 and OD490/fold of DLD-1 cell line and corresponding shWDR43 and VIM-overexpression cell line.
OD490 value of MTT and OD490/fold of DLD-1
	Time(day)	NC+NC			KD+NC			KD+OE
OD490	1	0.172	0.175	0.177	0.18	0.17	0.178	0.225	0.195	0.199
	2	0.314	0.317	0.342	0.25	0.273	0.255	0.29	0.339	0.298
	3	0.487	0.481	0.472	0.324	0.32	0.296	0.454	0.448	0.432
	4	0.573	0.594	0.563	0.393	0.422	0.365	0.575	0.594	0.61
	5	1.01	1.034	0.982	0.589	0.622	0.632	0.995	0.967	0.984
	Time(day)	NC+NC			KD+NC			KD+OE
OD490/fold	1	0.985	1.001	1.014	1.023	0.964	1.013	1.09	0.945	0.966
	2	1.793	1.81	1.95	1.423	1.55	1.452	1.41	1.645	1.445
	3	2.78	2.749	2.698	1.841	1.821	1.685	2.202	2.176	2.094
	4	3.272	3.39	3.215	2.234	2.397	2.073	2.787	2.882	2.959
	5	5.766	5.903	5.608	3.347	3.534	3.595	4.829	4.691	4.772
OD490/fold is the multiple of OD490 of day1-day5 relative to day1 in each experimental group
