# Supplementary material for: WD40 repeat 43 mediates cell survival, proliferation, migration and invasion via vimentin in colorectal cancer
Source: Cancer Cell Int. 2021 Aug 9;21:418. doi: 10.1186/s12935-021-02109-1 (PMC8351096; doi:10.1186/s12935-021-02109-1)
Supplement: Supplementary file 10 — Additional file 10: Table S6. Using Celigo assays to detect cell count and cell count/fold of DLD-1 cell line and corresponding shWDR43 and VIM-overexpression cell line. [file 12935_2021_2109_MOESM10_ESM.xlsx]

## Sheet: Sheet1
Table S6. Using Celigo assays to detect cell count and cell count/fold of DLD-1 cell line and corresponding shWDR43 and VIM-overexpression cell line.
Cell Count of DLD-1								Cell Count/Fold of DLD-1
Time	Group	Repeat hole1	Repeat hole2	Repeat hole3	Average	STDEV		Time	Group	Repeat hole1	Repeat hole2	Repeat hole3	Average	STDEV
Day1	KD+NC	1159	1327	1179	1222	92		Day1	KD+NC	1	1	1	1	0
	KD+OE	892	876	905	891	15			KD+OE	1	1	1	1	0
	NC+NC	975	963	879	939	52			NC+NC	1	1	1	1	0
Day2	KD+NC	1432	1536	1488	1485	52		Day2	KD+NC	1.24	1.16	1.26	1.22	0.05
	KD+OE	1227	1271	1370	1289	73			KD+OE	1.38	1.45	1.51	1.45	0.07
	NC+NC	1629	1552	1417	1533	107			NC+NC	1.67	1.61	1.61	1.63	0.03
Day3	KD+NC	1840	1899	1804	1848	48		Day3	KD+NC	1.59	1.43	1.53	1.52	0.08
	KD+OE	1762	1760	1803	1775	24			KD+OE	1.98	2.01	1.99	1.99	0.02
	NC+NC	2666	2452	2345	2488	163			NC+NC	2.73	2.55	2.67	2.65	0.1
Day4	KD+NC	2469	2508	2336	2438	90		Day4	KD+NC	2.13	1.89	1.98	2	0.12
	KD+OE	2825	2547	2637	2670	142			KD+OE	3.17	2.91	2.91	3	0.15
	NC+NC	3870	3919	3708	3832	110			NC+NC	3.97	4.07	4.22	4.09	0.13
Day5	KD+NC	3289	3607	3437	3444	159		Day5	KD+NC	2.84	2.72	2.92	2.82	0.1
	KD+OE	4065	4262	4302	4210	127			KD+OE	4.56	4.87	4.75	4.73	0.16
	NC+NC	6293	6321	6017	6210	168			NC+NC	6.45	6.56	6.85	6.62	0.2
								Cell Count/fold is the multiple of cell count of day1-day5 relative to day1 in each experimental group
